# Supplementary material for: Impact of Double Covalent Binding of BV in NIR FPs on Their Spectral and Physicochemical Properties
Source: Int J Mol Sci. 2022 Jul 1;23(13):7347. doi: 10.3390/ijms23137347 (PMC9267011; doi:10.3390/ijms23137347)
Supplement: Supplementary file 1 [file ijms-23-07347-s001.zip]

Archive with 1 entries (1 files):
- ijms-1785925-supplementary.pdf
